# Supplementary material for: Optimizing Air Scouring Energy for Sustainable Membrane Bioreactor Operation by Characterizing the Combination of Factors Leading to Threshold Limiting Conditions
Source: Membranes (Basel). 2024 Feb 23;14(3):58. doi: 10.3390/membranes14030058 (PMC10972311; doi:10.3390/membranes14030058)
Supplement: Supplementary file 1 [file membranes-14-00058-s001.zip]

Archive with 1 entries (1 files):
- membranes-2816854-supplementary.pdf
